# Supplementary material for: Exploiting genetic diversity in two European maize landraces for improving Gibberella ear rot resistance using genomic tools
Source: Theor Appl Genet. 2020 Dec 3;134(3):793–805. doi: 10.1007/s00122-020-03731-9 (PMC7925457; doi:10.1007/s00122-020-03731-9)
Supplement: Supplementary file 2 — Supplementary file2 (XLSX 15 kb) [file 122_2020_3731_MOESM2_ESM.xlsx]

## Sheet: Tabelle1
Exploiting genetic diversity in two European maize landraces for Gibberella ear rot resistance using genomic tools
David Sewordor Gaikpa, Bettina Kessel, Thomas Presterl, Milena Ouzunova, Ana L. Galiano-Carneiro, Manfred Mayer, Albrecht E. Melchinger, Chris-Carolin Schön, Thomas Miedaner
Supplementary Table 2 Significant SNPs detected for days to silking (DS), plant height (PHT) and seed-set (SS) and the proportion of explained genotypic variance (PG, %) within “Kemater Landmais Gelb” population (N=236)
Trait	Marker	Chrᵃ	Coordinate (cM)	P-value	MAF	Effect	PG(%)
Silking	ZmSYNBREED_13571_319	1	109.74	2.28915e-05	0.347458	0.76475	7.04
	PZE-101177457	1	173.4	6.95015e-07	0.372881	-0.717673	4.22
	ZmSYNBREED_24171_409	2	54.7	2.41651e-08	0.368644	0.91954	0.46
	PZE-102057292	2	68.05	6.87749e-06	0.0889831	-1.15717	4.06
	ZmSYNBREED_25614_200	2	85.63	1.24131e-07	0.402542	-0.928556	12.02
	ZmSYNBREED_30702_382	2	179.08	6.62672e-05	0.292373	0.915164	1.3
	PZE-103020403	3	36.33	8.61245e-05	0.491525	0.623775	3.99
	ZmSYNBREED_36594_421	3	136.27	8.37928e-05	0.262712	0.602842	3.54
	ZmSYNBREED_43496_660	4	135.18	3.07336e-05	0.300847	0.728786	2.58
	ZmSYNBREED_60539_814	7	89	5.06154e-06	0.415254	-0.752008	6.38
	ZmSYNBREED_61375_398	7	138.6	1.31099e-05	0.279661	0.77514	2.06
	PZE-108043501	8	53.2	4.55249e-07	0.300847	0.875383	4.54
	ZmSYNBREED_66468_531	8	134.55	3.05573e-07	0.0847458	1.64687	12.57
	Total						62.21
Plant height	SYN25732	1	98.12	2.79937e-08	0.0508475	8.96182	6.56
	ZmSYNBREED_26883_932	2	87.3	2.67036e-13	0.258475	6.83841	14.53
	ZmSYNBREED_30884_970	3	18.4	1.04258e-06	0.135593	-4.6134	3.99
	ZmSYNBREED_31089_919	3	36.33	9.42819e-05	0.317797	2.84967	1.5
	ZmSYNBREED_36058_252	3	114.24	1.55892e-11	0.470339	5.17029	10.58
	ZmSYNBREED_45996_103	5	61	6.54894e-05	0.495763	-2.68239	2.27
	ZmSYNBREED_48515_186	5	79.07	5.53558e-05	0.338983	-4.0455	14.6
	ZmSYNBREED_56241_197	7	10.95	1.2245e-06	0.381356	3.34595	2.74
	ZmSYNBREED_64964_415	8	80.15	1.95666e-09	0.305085	4.63716	7.36
	ZmSYNBREED_65956_413	8	98.42	9.48466e-08	0.224576	4.79131	8.51
	ZmSYNBREED_67307_966	9	47	5.31998e-08	0.288136	-3.75356	0.72
	Total						71.71
Seed-set	SYN34979	5	99.08	4.01424e-05	0.0677966	-12.2526	9.84
ᵃChromosome; MAF, minor allele frequency
Supplementary Table 3 Significant SNPs detected for days to silking, plant height and seed-set and the proportion of explained genotypic variance (PG, %) within “Petkuser Ferdinand Rot” population (N=226)
Trait	Marker	Chrᵃ	Coordinate (cM)	P-value	MAF	Effect	PG(%)
Silking	ZmSYNBREED_18736_535	1	252.7	1.3226e-09	0.46	1.04	3.9
	ZmSYNBREED_24440_109	2	66.95	2.0553e-11	0.49	-1.36	12.33
	ZmSYNBREED_30876_878	3	17	2.9928e-07	0.08	1.51	8.38
	ZmSYNBREED_44949_124	4	173.2	6.0482e-09	0.02	3.11	6.65
	ZmSYNBREED_45112_401	5	13.2	3.5532e-05	0.38	0.62	2.64
	ZmSYNBREED_53883_603	6	37.25	3.2029e-06	0.13	-1.03	0.66
	ZmSYNBREED_55424_201	6	79.4	1.8019e-05	0.44	0.68	0.3
	ZmSYNBREED_21984_457	10	61.53	5.5234e-06	0.28	0.97	15.42
	ZmSYNBREED_23095_276	10	86.5	1.5098e-05	0.23	-0.97	5.07
	ZmSYNBREED_23313_200	10	102.4	7.3316e-08	0.14	1.31	0.33
	Total						53.04
Plant height	ZmSYNBREED_16431_599	1	164.77	1.0426e-05	0.14	-3.73	1.93
	PZE-101171667	1	168.8	9.4e-08	0.12	-5.33	7.23
	PUT-163a-16927623-1182	2	62.87	3.6554e-05	0.47	-2.9	4.28
	SYN4699	2	134.28	1.1091e-06	0.04	-6.9	2.41
	ZmSYNBREED_42399_177	4	90.51	6.4513e-07	0.18	3.97	13.28
	ZmSYNBREED_53359_839	6	27	2.1644e-11	0.35	-6.4	22.81
	ZmSYNBREED_55722_432	6	99	4.858e-06	0.29	-4.67	7.13
	SYN14712	6	135.8	1.3191e-05	0.48	-2.39	1.58
	ZmSYNBREED_60462_165	7	86.5	4.7293e-09	0.5	-3.86	0.02
	ZmSYNBREED_66119_558	8	103.3	1.9142e-05	0.04	7.52	3.9
	Total						62.62
seed-set	ZmSYNBREED_24191_259	2	55.37	1.8979e-05	0.29	7.59	3.6
ᵃChromosome; MAF, minor allele frequency
Supplementary Table 4 Number of candidate genes associated with ontological terminologies for Gibberella ear rot severity
Functional group/gene ontology term	Number of genes*
(ATP, DNA, Protein, Ion ) binding activity	9
(Protein) kinase activity	4
Molecule/membrane modification/repair	2
Defense/response to stress or stimuli	4
Catalytic/transferase activity	5
Structural component of cell wall/membrane/ribosome	3
Compound biosynthesis/metabolism	5
Protein phosphorylation/signal transduction	3
Regulation of DNA replication/transcription	2
Oxidation-reduction process	3
*Some of the 25 protein-coding genes/gene models associated with the two most important SNPs of GER severity had multiple functions
